# Supplementary material for: Enlisting the support of trusted sources to tackle policy problems: The case of antimicrobial resistance
Source: PLoS One. 2019 Mar 21;14(3):e0212993. doi: 10.1371/journal.pone.0212993 (PMC6428319; doi:10.1371/journal.pone.0212993)
Supplement: S1 Dataset — (CSV) [file pone.0212993.s001.csv]

CASE_ID	RESPONSE_ID	RID	MALE	AGE_YEARS	EDUCATION	PARTY_ID	PID_COALITION	PID_LABOR	PID_GREEN	PID_OTHER	NO_PARTY	TREATMENT	GOVT_CANBERRA	COMPETENT	TACKLE_PROBLEM	TRUST_MONITOR
1	R_3CVmfdJx7rAm4JU	7DE62D3D-27E4-E711-81A3-D9EA891E9F4D	0	27	6	Labor	0	1	0	0	0	1	1	0	3	3
2	R_2iyNVxKxk2waUeJ	623D6AC2-2DE4-E711-81A3-D9EA891E9F4D	0	63	6	Labor	0	1	0	0	0	1	1	0	3	3
3	R_0PqP1UsznfkpZHH	79CB8FD5-32E4-E711-81A3-D9EA891E9F4D	1	25	2	Labor	0	1	0	0	0	1	1	0	3	3
4	R_3JgYVEk6oWurPWM	E78877CD-81F1-E711-81A3-D9EA891E9F4D	0	69	2	Liberal-National Coalition	1	0	0	0	0	1	1	0	2	2
5	R_1QmUgAMC7sAFEV8	10C4E53C-8CF1-E711-81A3-D9EA891E9F4D	1	48	2	Other party/No party	0	0	0	1	0	1	1	0	2	2
6	R_1g5CRYwOfQ1XNGB	3DCDDBCD-91F1-E711-81A3-D9EA891E9F4D	1	50	1	Labor	0	1	0	0	0	1	1	0	3	3
7	R_PvAUUGuDwHHPSX7	C7B0167A-95F1-E711-81A3-D9EA891E9F4D	0	62	2	Labor	0	1	0	0	0	1	1	0	3	2
8	R_3097u29VGS8mx4H	B622476B-9FF1-E711-81A3-D9EA891E9F4D	0	66	1	Labor	0	1	0	0	0	1	1	0	2	2
9	R_1FwvOApyO4seABi	A02AFAF4-9FF1-E711-81A3-D9EA891E9F4D	1	68	1	Liberal-National Coalition	1	0	0	0	0	1	1	0	3	3
10	R_DjKGbQq30Y6x2Jr	73159D69-A2F1-E711-81A3-D9EA891E9F4D	1	47	1	Labor	0	1	0	0	0	1	1	0	4	1
11	R_2zkZbZmMFiWry4k	9AD9BF27-A6F1-E711-81A3-D9EA891E9F4D	0	27	2	Labor	0	1	0	0	0	1	1	0	3	3
12	R_23geWEkB6g9VLDZ	0CD427B9-9BF1-E711-81A3-D9EA891E9F4D	1	24	3	Labor	0	1	0	0	0	1	1	0	4	3
13	R_3HwdKxQZRA31Lut	A77FE47D-AFF1-E711-81A3-D9EA891E9F4D	1	67	1	Liberal-National Coalition	1	0	0	0	0	1	1	0	3	2
14	R_3EZk0JH6OORpZ6b	8A309C4C-C9F1-E711-81A3-D9EA891E9F4D	0	17	1	Liberal-National Coalition	1	0	0	0	0	1	1	0	4	2
15	R_x4RZFG9AD2C5k9H	70AA5C0B-A3F1-E711-81A3-D9EA891E9F4D	1	37	3	Other party/No party	0	0	0	1	0	1	1	0	3	3
16	R_1F4HkPh2Wlwc95D	78D965F1-2CF2-E711-81A3-D9EA891E9F4D	0	48	1	Liberal-National Coalition	1	0	0	0	0	1	1	0	3	3
17	R_a8HgMbb6QSdl0B3	A65D96BE-7BF2-E711-81A3-D9EA891E9F4D	0	54	1	Other party/No party	0	0	1	0	0	1	1	0	3	3
18	R_DPj6EuuhcV8Hte1	E3EA1393-CCF4-E711-81A3-D9EA891E9F4D	1	26	5	Liberal-National Coalition	1	0	0	0	0	1	1	0	3	4
19	R_a9SuurA8GjYaSVH	C1967405-D5F4-E711-81A3-D9EA891E9F4D	1	27	5	Liberal-National Coalition	1	0	0	0	0	1	1	0	3	3
20	R_vN93je01gwr3pZv	572EB6C4-0AF5-E711-81A3-D9EA891E9F4D	1	28	5	Liberal-National Coalition	1	0	0	0	0	1	1	0	3	3
21	R_vdkkMLg8zzUtp4d	69D4A8BF-48F5-E711-81A3-D9EA891E9F4D	0	32	7	Liberal-National Coalition	1	0	0	0	0	1	1	0	3	3
22	R_21Hw9t52O00hmxP	DBFC666F-FCFA-E711-81A3-D9EA891E9F4D	0	35	3	Liberal-National Coalition	1	0	0	0	0	1	1	0	3	2
23	R_3MrIsGgq772Qvtn	6513F716-2AE4-E711-81A3-D9EA891E9F4D	0	78	5	Liberal-National Coalition	1	0	0	0	0	1	1	0	3	2
24	R_1pWpqLZyObGuz2x	834AE782-2AE4-E711-81A3-D9EA891E9F4D	0	35	2	Labor	0	1	0	0	0	1	1	0	4	3
25	R_1CEjDXSanoGLYmE	7663A00D-2CE4-E711-81A3-D9EA891E9F4D	0	70	4	Liberal-National Coalition	1	0	0	0	0	1	1	0	3	2
26	R_2w5DOEpZZCVQq6c	5B994797-2CE4-E711-81A3-D9EA891E9F4D	0	63	2	Labor	0	1	0	0	0	1	1	0	4	4
27	R_SN6zoGyw75gWZgZ	347D59FE-2DE4-E711-81A3-D9EA891E9F4D	1	47	2	Labor	0	1	0	0	0	1	1	0	3	2
28	R_a4ZSzwJE7kgVUBj	2C9075D1-2FE4-E711-81A3-D9EA891E9F4D	0	31	5	Liberal-National Coalition	1	0	0	0	0	1	1	0	3	4
29	R_qU6oShK31uC5bcl	68AA7156-31E4-E711-81A3-D9EA891E9F4D	1	61	5	Other party/No party	0	0	1	0	0	1	1	0	3	3
30	R_1gMT2PYLMqfBQUt	64D8531D-33E4-E711-81A3-D9EA891E9F4D	0	66	7	Liberal-National Coalition	1	0	0	0	0	1	1	0	2	2
31	R_1f6MMJJu4rTnPFo	E175FF76-33E4-E711-81A3-D9EA891E9F4D	1	44	2	Labor	0	1	0	0	0	1	1	0	3	3
32	R_2agUz6El1oUUzjh	F81BCAEB-79F1-E711-81A3-D9EA891E9F4D	1	57	1	Labor	0	1	0	0	0	1	1	0	3	3
33	R_yxtEshj7DbsI74d	DD5F80F9-86F1-E711-81A3-D9EA891E9F4D	0	65	1	Labor	0	1	0	0	0	1	1	0	4	2
34	R_2UfwLqf5iFFbqOi	8901D93F-8AF1-E711-81A3-D9EA891E9F4D	0	63	2	Labor	0	1	0	0	0	1	1	0	4	2
35	R_1d4uyqh4GwRciIJ	693C931A-8DF1-E711-81A3-D9EA891E9F4D	1	40	2	Labor	0	1	0	0	0	1	1	0	4	3
36	R_3kbTWAP24HqgRiG	1945E645-8EF1-E711-81A3-D9EA891E9F4D	1	60	2	Liberal-National Coalition	1	0	0	0	0	1	1	0	1	1
37	R_ssWVjkBVSZQdOCJ	6F6FB239-92F1-E711-81A3-D9EA891E9F4D	0	53	2	Labor	0	1	0	0	0	1	1	0	3	1
38	R_cUOjW8pwKoWwpk5	593E7FB1-96F1-E711-81A3-D9EA891E9F4D	1	60	3	Other party/No party	0	0	1	0	0	1	1	0	3	3
39	R_WdiskWoGgIBuy41	75DFB8C0-98F1-E711-81A3-D9EA891E9F4D	1	65	2	Labor	0	1	0	0	0	1	1	0	3	2
40	R_Y9XbQLkZoqqosAp	38DFB8C0-98F1-E711-81A3-D9EA891E9F4D	0	53	2	Labor	0	1	0	0	0	1	1	0	2	1
41	R_3mld3sNJIJYt65A	D4D23E59-9BF1-E711-81A3-D9EA891E9F4D	0	77	1	Labor	0	1	0	0	0	1	1	0	2	1
42	R_2qg62GoOWhPJuyt	B2E9D603-9EF1-E711-81A3-D9EA891E9F4D	0	69	2	Liberal-National Coalition	1	0	0	0	0	1	1	0	3	3
43	R_2ZErVeizKjOLZrP	075DB93F-9EF1-E711-81A3-D9EA891E9F4D	1	62	2	Labor	0	1	0	0	0	1	1	0	2	2
44	R_yyIjZfWqtIjEMc9	18FD445C-A1F1-E711-81A3-D9EA891E9F4D	1	67	1	Liberal-National Coalition	1	0	0	0	0	1	1	0	2	1
45	R_3stWJv1xs7OiF8k	CA788B8A-A4F1-E711-81A3-D9EA891E9F4D	1	72	2	Liberal-National Coalition	1	0	0	0	0	1	1	0	3	3
46	R_2fB6NPwVTRgDOZ3	8D2CB96F-AAF1-E711-81A3-D9EA891E9F4D	1	73	1	Other party/No party	0	0	0	1	0	1	1	0	4	2
47	R_2rYPcrvZdUxwwEi	6B3191BE-B2F1-E711-81A3-D9EA891E9F4D	1	54	1	Other party/No party	0	0	0	0	1	1	1	0	3	3
48	R_3NUpCAwgukCMLq9	D12E1366-B3F1-E711-81A3-D9EA891E9F4D	1	55	1	Liberal-National Coalition	1	0	0	0	0	1	1	0	2	2
49	R_pfkWB8QtQxoVSil	6DE307CA-B9F1-E711-81A3-D9EA891E9F4D	1	59	3	Labor	0	1	0	0	0	1	1	0	4	2
50	R_1FkYenc9QhpFeDH	69A23003-BFF1-E711-81A3-D9EA891E9F4D	0	69	3	Liberal-National Coalition	1	0	0	0	0	1	1	0	3	2
51	R_eKcA3ognohANpRf	CC7AEF9B-C4F1-E711-81A3-D9EA891E9F4D	1	58	1	Other party/No party	0	0	0	0	1	1	1	0	4	3
52	R_3lDDsjgSA0uGp5h	30378AC4-C9F1-E711-81A3-D9EA891E9F4D	0	71	1	Liberal-National Coalition	1	0	0	0	0	1	1	0	4	3
53	R_2uOFnMsyoh98vq1	80ED3F05-CFF1-E711-81A3-D9EA891E9F4D	1	49	1	Labor	0	1	0	0	0	1	1	0	3	3
54	R_2wauARszl3hZHav	C0B332DB-D7F1-E711-81A3-D9EA891E9F4D	0	70	3	Liberal-National Coalition	1	0	0	0	0	1	1	0	3	2
55	R_2QnsZe8HtYlXtTw	D26E2EF0-DEF1-E711-81A3-D9EA891E9F4D	1	83	1	Labor	0	1	0	0	0	1	1	0	2	2
56	R_xns1V5ijDS2nc9r	D520F1E3-E0F1-E711-81A3-D9EA891E9F4D	1	60	3	Liberal-National Coalition	1	0	0	0	0	1	1	0	2	2
57	R_3aa7DC0o63deWVH	6915BE25-F2F1-E711-81A3-D9EA891E9F4D	1	62	1	Labor	0	1	0	0	0	1	1	0	2	2
58	R_3fAZGX1M6SorGDZ	99E85D17-F3F1-E711-81A3-D9EA891E9F4D	0	42	1	Labor	0	1	0	0	0	1	1	0	2	1
59	R_2UW9Gz00vJNw4KF	616907DC-03F2-E711-81A3-D9EA891E9F4D	1	50	1	Labor	0	1	0	0	0	1	1	0	1	1
60	R_PZEgFLjei9vPzxv	339E9B77-0CF2-E711-81A3-D9EA891E9F4D	1	36	1	Other party/No party	0	0	1	0	0	1	1	0	3	2
61	R_QfBIB3HrhEPhLpL	893951D5-35F2-E711-81A3-D9EA891E9F4D	0	22	5	Labor	0	1	0	0	0	1	1	0	3	1
62	R_2171rcYNJFeCViL	FE1EE0F7-6FF2-E711-81A3-D9EA891E9F4D	0	59	1	Labor	0	1	0	0	0	1	1	0	4	3
63	R_1mC6QJALfNeZBGF	C02089B4-7CF2-E711-81A3-D9EA891E9F4D	0	46	1	Labor	0	1	0	0	0	1	1	0	4	3
64	R_2Sc9xwsk1nYMBgT	B06CD604-AFF2-E711-81A3-D9EA891E9F4D	0	21	3	Other party/No party	0	0	0	1	0	1	1	0	2	2
65	R_pbnG4LAEptBCaqJ	4FA28F53-47F3-E711-81A3-D9EA891E9F4D	1	38	3	Labor	0	1	0	0	0	1	1	0	3	4
66	R_2xKHMpFO5OhNjEi	E8F5C9C2-A7F3-E711-81A3-D9EA891E9F4D	0	78	5	Liberal-National Coalition	1	0	0	0	0	1	1	0	4	4
67	R_2SiCMm0CJG2npqP	4AFB9734-08F4-E711-81A3-D9EA891E9F4D	1	45	3	Labor	0	1	0	0	0	1	1	0	4	3
69	R_2QojLfVYLLfYvQu	7CFC6693-A5F4-E711-81A3-D9EA891E9F4D	1	67	4	Liberal-National Coalition	1	0	0	0	0	1	1	0	3	1
70	R_u307W6opFSwQfw5	4EE9D11F-B8F4-E711-81A3-D9EA891E9F4D	0	71	3	Labor	0	1	0	0	0	1	1	0	3	2
71	R_BwYqFKkZhcZo9ot	C37DE2BF-B7F4-E711-81A3-D9EA891E9F4D	0	22	5	Labor	0	1	0	0	0	1	1	0	3	3
72	R_2YnA2X3dUSkZrRr	F8ECA9A0-BAF4-E711-81A3-D9EA891E9F4D	1	28	6	Labor	0	1	0	0	0	1	1	0	3	1
73	R_1N3y9B2sS7hMNSi	25C2AFBE-BAF4-E711-81A3-D9EA891E9F4D	1	66	4	Liberal-National Coalition	1	0	0	0	0	1	1	0	3	3
74	R_1f90D8hn3dfL8EO	BB58CBDF-BCF4-E711-81A3-D9EA891E9F4D	1	38	5	Other party/No party	0	0	0	0	1	1	1	0	3	2
75	R_vOVq8gkYX4MHARj	65C79484-BFF4-E711-81A3-D9EA891E9F4D	0	32	5	Other party/No party	0	0	0	0	1	1	1	0	2	1
76	R_28BzS6BbriaGueM	8A86948A-BFF4-E711-81A3-D9EA891E9F4D	1	30	5	Liberal-National Coalition	1	0	0	0	0	1	1	0	3	3
77	R_1lbhwoxhjiAUKsG	E319E1C1-C0F4-E711-81A3-D9EA891E9F4D	1	41	6	Labor	0	1	0	0	0	1	1	0	3	2
78	R_1F3zsQXp2K7y1XQ	ACD33FC3-C1F4-E711-81A3-D9EA891E9F4D	0	33	7	Labor	0	1	0	0	0	1	1	0	3	3
79	R_BLZwfHOQSvIA4cF	49CED0AC-C2F4-E711-81A3-D9EA891E9F4D	1	25	5	Labor	0	1	0	0	0	1	1	0	4	3
80	R_2q2ayjVAulIyeUR	7F3E3650-C4F4-E711-81A3-D9EA891E9F4D	1	36	3	Labor	0	1	0	0	0	1	1	0	4	3
81	R_2rIUAjckB7bviTl	4651C1C3-C9F4-E711-81A3-D9EA891E9F4D	1	20	5	Other party/No party	0	0	0	0	1	1	1	0	3	3
82	R_9ZwqRZqfaaFJgGd	447E5C8D-D0F4-E711-81A3-D9EA891E9F4D	0	27	3	Other party/No party	0	0	1	0	0	1	1	0	2	1
83	R_utbucdBy2VrCgWR	D98C4AF6-D2F4-E711-81A3-D9EA891E9F4D	1	34	3	Other party/No party	0	0	1	0	0	1	1	0	3	2
84	R_3LiK5McaNgWaiEL	B2843AEC-D7F4-E711-81A3-D9EA891E9F4D	1	23	5	Other party/No party	0	0	1	0	0	1	1	0	3	3
85	R_C7geuoDmTDozmfv	60785401-DAF4-E711-81A3-D9EA891E9F4D	1	27	5	Liberal-National Coalition	1	0	0	0	0	1	1	0	3	3
86	R_2QErKPEYkKcRA09	3A07827E-E1F4-E711-81A3-D9EA891E9F4D	1	32	5	Liberal-National Coalition	1	0	0	0	0	1	1	0	3	3
87	R_1DSkmr3DXpnhUhc	C86B5CB5-EEF4-E711-81A3-D9EA891E9F4D	1	34	5	Liberal-National Coalition	1	0	0	0	0	1	1	0	3	3
88	R_2Y2NxkTAQsn7EUh	CF4F2031-02F5-E711-81A3-D9EA891E9F4D	0	41	4	Liberal-National Coalition	1	0	0	0	0	1	1	0	4	4
89	R_PNwSxKBKzd6FJ61	AF8C27BC-12F5-E711-81A3-D9EA891E9F4D	1	35	5	Liberal-National Coalition	1	0	0	0	0	1	1	0	4	4
90	R_5nY9dSD3XEa9c6B	301EE476-1CF5-E711-81A3-D9EA891E9F4D	1	31	7	Other party/No party	0	0	1	0	0	1	1	0	3	3
91	R_1g0D1wUEixhfLtu	F6C589E4-22F5-E711-81A3-D9EA891E9F4D	1	25	7	Liberal-National Coalition	1	0	0	0	0	1	1	0	3	3
92	R_CZEVSXnFj66oUyB	664B1626-1DFB-E711-81A3-D9EA891E9F4D	1	28	3	Liberal-National Coalition	1	0	0	0	0	1	1	0	3	3
93	R_2Pbsi4Qe4pFm97c	D4EEE136-82FB-E711-81A3-D9EA891E9F4D	1	18	4	Liberal-National Coalition	1	0	0	0	0	1	1	0	4	3
94	R_1eV0E7TFIm2CHXK	6C69357E-9800-E811-81A3-D9EA891E9F4D	1	21	3	Liberal-National Coalition	1	0	0	0	0	1	1	0	4	4
95	R_1r8jErvAf4eNEav	0B7DFA71-7F02-E811-81A3-D9EA891E9F4D	0	24	3	Liberal-National Coalition	1	0	0	0	0	1	1	0	2	2
96	R_2EpnBQTPqzHD0DV	E1888AFD-4A05-E811-81A3-D9EA891E9F4D	0	41	5	Liberal-National Coalition	1	0	0	0	0	1	1	0	3	3
97	R_DGJOCmNZrE2utix	599D0E81-4F05-E811-81A3-D9EA891E9F4D	1	64	3	Liberal-National Coalition	1	0	0	0	0	1	1	0	3	1
98	R_1rvMSWtSG94lP3b	7170E6BF-5105-E811-81A3-D9EA891E9F4D	0	45	7	Liberal-National Coalition	1	0	0	0	0	1	1	0	2	1
99	R_1lB1VbUy334JNrJ	85F25E24-5105-E811-81A3-D9EA891E9F4D	1	46	4	Liberal-National Coalition	1	0	0	0	0	1	1	0	3	3
100	R_pDJAgkXdu8t0K3v	30FCD2A8-27E4-E711-81A3-D9EA891E9F4D	0	40	5	Other party/No party	0	0	0	0	1	2	0	0	4	4
101	R_1CxBDaHFip97IGL	95A31ADB-29E4-E711-81A3-D9EA891E9F4D	0	69	4	Liberal-National Coalition	1	0	0	0	0	2	0	0	4	4
102	R_2YsOD50k2hEyxhY	8D49ADD0-2AE4-E711-81A3-D9EA891E9F4D	0	65	4	Labor	0	1	0	0	0	2	0	0	4	4
103	R_rdLZX0irCxzDKV3	C3755DDA-2DE4-E711-81A3-D9EA891E9F4D	1	40	4	Other party/No party	0	0	0	0	1	2	0	0	4	3
104	R_PUSbxXiAwpX8mfn	3D60EEDB-2EE4-E711-81A3-D9EA891E9F4D	1	25	5	Other party/No party	0	0	1	0	0	2	0	0	4	4
105	R_33kFOy9g5DaVZIt	CADF1D4F-30E4-E711-81A3-D9EA891E9F4D	0	69	1	Liberal-National Coalition	1	0	0	0	0	2	0	0	3	3
106	R_2anREDnnoWi3IOD	38CDCFAE-30E4-E711-81A3-D9EA891E9F4D	1	23	5	Labor	0	1	0	0	0	2	0	0	3	4
107	R_2BgPwlQ31ZF6EXr	97816874-31E4-E711-81A3-D9EA891E9F4D	0	63	4	Labor	0	1	0	0	0	2	0	0	3	1
108	R_Oqdt9sB0bWQRYXf	C7575A17-33E4-E711-81A3-D9EA891E9F4D	0	61	4	Liberal-National Coalition	1	0	0	0	0	2	0	0	4	4
109	R_qCp3YbbxLULYJXj	E16707EB-68F1-E711-81A3-D9EA891E9F4D	0	28	2	Other party/No party	0	0	0	0	1	2	0	0	4	3
110	R_2cBOcGK6K292Zbv	F0E4ABC3-76F1-E711-81A3-D9EA891E9F4D	1	39	2	Other party/No party	0	0	0	0	1	2	0	0	3	3
111	R_3Gy4yV4QaLGTCNI	38AE7700-80F1-E711-81A3-D9EA891E9F4D	0	52	2	Other party/No party	0	0	0	1	0	2	0	0	3	3
112	R_3HtpuRRD2Pukw4c	3B1D20B3-8BF1-E711-81A3-D9EA891E9F4D	0	58	2	Labor	0	1	0	0	0	2	0	0	4	3
113	R_2w4rTmUYhdh3S10	5DC88302-8DF1-E711-81A3-D9EA891E9F4D	0	21	3	Labor	0	1	0	0	0	2	0	0	4	3
114	R_3Kp8XQ1Cq6YbLQq	BCA9C287-8EF1-E711-81A3-D9EA891E9F4D	0	69	1	Other party/No party	0	0	0	1	0	2	0	0	4	4
115	R_RDcNApKA1bdt7Lr	FED579E4-88F1-E711-81A3-D9EA891E9F4D	0	53	2	Other party/No party	0	0	0	0	1	2	0	0	3	2
116	R_3DkaVZoMJEoCr3h	6B6D0383-93F1-E711-81A3-D9EA891E9F4D	0	69	2	Liberal-National Coalition	1	0	0	0	0	2	0	0	3	3
117	R_OdJeE7wmkCiVY7D	F01F2D32-95F1-E711-81A3-D9EA891E9F4D	0	65	2	Labor	0	1	0	0	0	2	0	0	3	3
118	R_3rYZvWoAUAB1UaL	7EAC5829-97F1-E711-81A3-D9EA891E9F4D	1	81	1	Liberal-National Coalition	1	0	0	0	0	2	0	0	4	4
119	R_3IcR8WTdA9rD79F	6745810E-99F1-E711-81A3-D9EA891E9F4D	0	73	1	Liberal-National Coalition	1	0	0	0	0	2	0	0	4	4
120	R_3gZVMpqWaQ32m19	8644810E-99F1-E711-81A3-D9EA891E9F4D	0	43	1	Other party/No party	0	0	0	0	1	2	0	0	3	4
121	R_UFlwIMGr4Ygq68F	D47C17C5-9BF1-E711-81A3-D9EA891E9F4D	0	71	2	Liberal-National Coalition	1	0	0	0	0	2	0	0	3	2
122	R_3hitkR3cbifiRbD	00494162-9DF1-E711-81A3-D9EA891E9F4D	0	54	1	Other party/No party	0	0	0	0	1	2	0	0	4	4
123	R_3QSDwe102QExAWv	B08B9BA5-9EF1-E711-81A3-D9EA891E9F4D	1	20	2	Labor	0	1	0	0	0	2	0	0	4	4
124	R_25Wucp0XG0Of1Ls	D477663B-9FF1-E711-81A3-D9EA891E9F4D	1	54	1	Labor	0	1	0	0	0	2	0	0	4	4
125	R_1FIA3HVSHJPqcH8	D580FB8A-A0F1-E711-81A3-D9EA891E9F4D	1	57	1	Labor	0	1	0	0	0	2	0	0	4	2
126	R_1BWaDfg1qOku01T	924E8508-A1F1-E711-81A3-D9EA891E9F4D	0	47	2	Labor	0	1	0	0	0	2	0	0	4	4
127	R_2E3FJD4jV94iKjl	FFF1F9F1-A1F1-E711-81A3-D9EA891E9F4D	0	78	1	Labor	0	1	0	0	0	2	0	0	3	4
128	R_2ffzrqSIlc9bPJ4	9E9E68F6-A4F1-E711-81A3-D9EA891E9F4D	1	67	2	Liberal-National Coalition	1	0	0	0	0	2	0	0	4	4
129	R_b7ujn8j6CnylacV	6A1CAD39-A6F1-E711-81A3-D9EA891E9F4D	0	62	2	Liberal-National Coalition	1	0	0	0	0	2	0	0	4	4
130	R_3G1zYJzkVc2RgpV	9CBEEA7F-A9F1-E711-81A3-D9EA891E9F4D	0	75	2	Labor	0	1	0	0	0	2	0	0	3	3
131	R_SYRfdVZliQnKd2N	B86D99B7-AAF1-E711-81A3-D9EA891E9F4D	1	48	1	Other party/No party	0	0	0	0	1	2	0	0	3	4
132	R_2lbWzCUMUh8IXuN	9614EB1A-ADF1-E711-81A3-D9EA891E9F4D	1	26	1	Labor	0	1	0	0	0	2	0	0	3	3
133	R_2VI0WG2tL5yzJmw	DB4B3718-B3F1-E711-81A3-D9EA891E9F4D	0	66	3	Liberal-National Coalition	1	0	0	0	0	2	0	0	3	3
134	R_1P5VNj9WSN08AUZ	00E560D8-B7F1-E711-81A3-D9EA891E9F4D	1	47	1	Other party/No party	0	0	0	0	1	2	0	0	3	3
135	R_2AF6t15GtnieJQg	F22EC14D-BAF1-E711-81A3-D9EA891E9F4D	1	47	1	Other party/No party	0	0	0	0	1	2	0	0	3	2
136	R_1pMxlWVs3giANOM	32E8E7E5-C2F1-E711-81A3-D9EA891E9F4D	0	75	1	Liberal-National Coalition	1	0	0	0	0	2	0	0	4	4
137	R_3JCyNDxVwPuUUsp	325B5EEA-C4F1-E711-81A3-D9EA891E9F4D	1	19	4	Other party/No party	0	0	0	0	1	2	0	0	3	3
138	R_xsJZjJozIEG15C1	566048C0-CAF1-E711-81A3-D9EA891E9F4D	1	20	3	Other party/No party	0	0	1	0	0	2	0	0	3	3
139	R_2dgMXJ4F3N4DPCQ	975EBDE2-CCF1-E711-81A3-D9EA891E9F4D	0	62	1	Liberal-National Coalition	1	0	0	0	0	2	0	0	4	4
140	R_BFIcdOI2BH1n5W9	C3260766-D6F1-E711-81A3-D9EA891E9F4D	0	51	1	Other party/No party	0	0	0	0	1	2	0	0	3	2
141	R_2whpWYuUazar2jR	B2002C8C-DDF1-E711-81A3-D9EA891E9F4D	1	57	1	Other party/No party	0	0	0	0	1	2	0	0	4	4
142	R_cYpUziKGM8hFmtX	45BAF4DD-E0F1-E711-81A3-D9EA891E9F4D	0	57	1	Other party/No party	0	0	0	0	1	2	0	0	4	4
143	R_3KJ9oeHylU2Jsyj	42F5F946-E9F1-E711-81A3-D9EA891E9F4D	1	54	3	Liberal-National Coalition	1	0	0	0	0	2	0	0	4	4
144	R_1IyjdhhHF6iWLfy	F7D31FD0-FFF1-E711-81A3-D9EA891E9F4D	0	51	1	Other party/No party	0	0	0	1	0	2	0	0	3	3
145	R_z6WnY6Yzvue9AnD	0B7664FD-25F2-E711-81A3-D9EA891E9F4D	1	42	4	Labor	0	1	0	0	0	2	0	0	4	4
146	R_1FRPcno5jklHbCP	CDFB3746-5EF2-E711-81A3-D9EA891E9F4D	1	36	3	Labor	0	1	0	0	0	2	0	0	4	4
147	R_3ilNieMxi63pLmf	B8067CC0-67F2-E711-81A3-D9EA891E9F4D	1	53	1	Other party/No party	0	0	0	0	1	2	0	0	3	3
148	R_234ylbYsLACbeWH	C9D740D9-ACF2-E711-81A3-D9EA891E9F4D	0	22	5	Labor	0	1	0	0	0	2	0	0	3	3
149	R_1fZuNlP0kkAZAuI	ECF15E2B-C6F2-E711-81A3-D9EA891E9F4D	1	19	3	Labor	0	1	0	0	0	2	0	0	3	3
150	R_9sDhtt988cL9Oil	7B6B76E6-02F4-E711-81A3-D9EA891E9F4D	1	51	3	Liberal-National Coalition	1	0	0	0	0	2	0	0	4	4
151	R_eyVNBSYW8PBu7SN	46EA7165-6EF4-E711-81A3-D9EA891E9F4D	1	21	5	Liberal-National Coalition	1	0	0	0	0	2	0	0	2	4
152	R_1Id69ypKps5LkCn	A14C1310-AEF4-E711-81A3-D9EA891E9F4D	0	27	5	Other party/No party	0	0	0	0	1	2	0	0	4	4
153	R_248z5nVWotekAgq	57F28C35-B3F4-E711-81A3-D9EA891E9F4D	1	22	4	Other party/No party	0	0	0	0	1	2	0	0	3	3
154	R_1CalB6JVwfrWHw5	68D6042A-B7F4-E711-81A3-D9EA891E9F4D	0	78	4	Liberal-National Coalition	1	0	0	0	0	2	0	0	4	3
155	R_2D0r9LG87cU1XYf	952AE7E0-B9F4-E711-81A3-D9EA891E9F4D	1	34	6	Liberal-National Coalition	1	0	0	0	0	2	0	0	3	3
156	R_2dYBrLVw8lCkb0w	FD184551-B9F4-E711-81A3-D9EA891E9F4D	1	36	4	Labor	0	1	0	0	0	2	0	0	3	3
157	R_3FP33pF0fLZGOgX	CB80AA03-BDF4-E711-81A3-D9EA891E9F4D	0	32	5	Liberal-National Coalition	1	0	0	0	0	2	0	0	3	3
158	R_30utS1lkhThreti	4199843F-BDF4-E711-81A3-D9EA891E9F4D	0	69	3	Other party/No party	0	0	0	1	0	2	0	0	4	3
159	R_20YHVAszNADxKXS	AC1E9A72-BFF4-E711-81A3-D9EA891E9F4D	0	74	5	Liberal-National Coalition	1	0	0	0	0	2	0	0	3	3
160	R_2DZJ2eaMGfVk4ly	90D8E6BB-C0F4-E711-81A3-D9EA891E9F4D	1	44	3	Other party/No party	0	0	0	1	0	2	0	0	4	3
161	R_1mk3KkhiOjZJiq6	664CAB03-C1F4-E711-81A3-D9EA891E9F4D	1	27	5	Liberal-National Coalition	1	0	0	0	0	2	0	0	4	4
162	R_2QsTIkmPfmo1nhb	06D7FA9D-C0F4-E711-81A3-D9EA891E9F4D	1	33	5	Labor	0	1	0	0	0	2	0	0	4	4
163	R_2v1XbrOtLxKD3R4	3D13293B-C2F4-E711-81A3-D9EA891E9F4D	1	27	4	Liberal-National Coalition	1	0	0	0	0	2	0	0	3	3
164	R_2pPlFnyGgbI0DOY	2119C275-C5F4-E711-81A3-D9EA891E9F4D	1	24	5	Other party/No party	0	0	0	0	1	2	0	0	3	3
165	R_2dDZX6CrqRVwMJ0	08E630E9-CAF4-E711-81A3-D9EA891E9F4D	0	21	5	Liberal-National Coalition	1	0	0	0	0	2	0	0	4	3
166	R_3iUQDjloTTc4kif	9877806B-CAF4-E711-81A3-D9EA891E9F4D	0	29	5	Other party/No party	0	0	1	0	0	2	0	0	3	4
167	R_2ZWBSv6OeMhhjH1	A2FD7103-D0F4-E711-81A3-D9EA891E9F4D	0	41	5	Liberal-National Coalition	1	0	0	0	0	2	0	0	3	3
168	R_3I4FrizY18eHB05	B5A34FB7-D0F4-E711-81A3-D9EA891E9F4D	1	25	3	Other party/No party	0	0	0	0	1	2	0	0	2	1
169	R_2OV0bOahTlepzVF	F8FD1C9B-D5F4-E711-81A3-D9EA891E9F4D	0	37	7	Liberal-National Coalition	1	0	0	0	0	2	0	0	4	4
170	R_2frhCw1YtQlV9HH	AB3788AD-D9F4-E711-81A3-D9EA891E9F4D	0	33	5	Liberal-National Coalition	1	0	0	0	0	2	0	0	4	3
171	R_OdQlg2lZy0Kcizv	90C67F8C-DBF4-E711-81A3-D9EA891E9F4D	0	43	3	Liberal-National Coalition	1	0	0	0	0	2	0	0	3	3
172	R_1NgcHWsKTr5WBts	DD4C3203-DFF4-E711-81A3-D9EA891E9F4D	0	36	5	Liberal-National Coalition	1	0	0	0	0	2	0	0	4	4
173	R_1jGKsw1LjTxThJU	17108895-E4F4-E711-81A3-D9EA891E9F4D	1	38	5	Other party/No party	0	0	1	0	0	2	0	0	4	4
174	R_2TBp5WrYPBNGEUH	E4F60027-F2F4-E711-81A3-D9EA891E9F4D	1	32	3	Liberal-National Coalition	1	0	0	0	0	2	0	0	4	4
175	R_1FnvQrMRhSByfJz	C102CD78-04F5-E711-81A3-D9EA891E9F4D	1	29	5	Liberal-National Coalition	1	0	0	0	0	2	0	0	3	2
176	R_3JKoxYhAqsMCt0E	311A8C77-10F5-E711-81A3-D9EA891E9F4D	1	43	3	Liberal-National Coalition	1	0	0	0	0	2	0	0	3	3
177	R_3O2ZufG1EjYuuQq	D8EAA496-15F5-E711-81A3-D9EA891E9F4D	1	35	5	Liberal-National Coalition	1	0	0	0	0	2	0	0	4	3
178	R_1MR689bKuBDttHT	29DFE1E8-1AF5-E711-81A3-D9EA891E9F4D	1	33	7	Liberal-National Coalition	1	0	0	0	0	2	0	0	4	3
179	R_qU9vHvTVdQuPn21	E53DA8E2-2CF5-E711-81A3-D9EA891E9F4D	1	36	4	Liberal-National Coalition	1	0	0	0	0	2	0	0	4	3
180	R_2sZN8M77zpESUGu	CF7DA197-2FF5-E711-81A3-D9EA891E9F4D	0	21	3	Liberal-National Coalition	1	0	0	0	0	2	0	0	3	4
181	R_3O66rsUUxDeeh6e	9810D956-B6F9-E711-81A3-D9EA891E9F4D	1	19	3	Liberal-National Coalition	1	0	0	0	0	2	0	0	3	3
182	R_ym3YFcKeqFb6dKF	71188CCC-15FB-E711-81A3-D9EA891E9F4D	1	43	3	Liberal-National Coalition	1	0	0	0	0	2	0	0	3	3
183	R_3eeGmikeKVs1kML	D5357715-4CFC-E711-81A3-D9EA891E9F4D	0	37	3	Liberal-National Coalition	1	0	0	0	0	2	0	0	4	4
184	R_1Y8kwFx8Wa3Rn9f	F9291512-7E00-E811-81A3-D9EA891E9F4D	1	60	3	Liberal-National Coalition	1	0	0	0	0	2	0	0	4	4
185	R_2uQX6fqImGw3FTp	F4BD8946-1304-E811-81A3-D9EA891E9F4D	0	22	3	Liberal-National Coalition	1	0	0	0	0	2	0	0	3	4
186	R_1QshTQExuhpP1fb	8F3B4D54-4905-E811-81A3-D9EA891E9F4D	0	22	3	Liberal-National Coalition	1	0	0	0	0	2	0	0	4	4
187	R_1Pduum5ZnSy9ddW	3BF63AC9-4B05-E811-81A3-D9EA891E9F4D	0	40	5	Liberal-National Coalition	1	0	0	0	0	2	0	0	4	4
188	R_21BvTW3cUQn6Jdx	2B5678F7-5205-E811-81A3-D9EA891E9F4D	0	45	2	Liberal-National Coalition	1	0	0	0	0	2	0	0	4	2
189	R_246sTVjoBWKJfgP	C96F561E-2BE4-E711-81A3-D9EA891E9F4D	0	64	2	Liberal-National Coalition	1	0	0	0	0	2	0	0	4	4
190	R_3IRxzvPja78PzAg	C98F5D76-83F1-E711-81A3-D9EA891E9F4D	1	66	2	Labor	0	1	0	0	0	2	0	0	4	4
191	R_6tFUqA7zWy6Celz	BFDCDB72-98F1-E711-81A3-D9EA891E9F4D	1	47	1	Other party/No party	0	0	0	0	1	2	0	0	3	3
192	R_3RqsRFwANoUNzAG	A748B25A-A4F1-E711-81A3-D9EA891E9F4D	1	59	2	Liberal-National Coalition	1	0	0	0	0	2	0	0	3	3
193	R_2TnpfTNPQqV5jSq	5CA5046B-A7F1-E711-81A3-D9EA891E9F4D	0	18	3	Liberal-National Coalition	1	0	0	0	0	2	0	0	3	4
194	R_OHhxqrqjwsVDGKZ	0AE50166-02F2-E711-81A3-D9EA891E9F4D	0	18	5	Liberal-National Coalition	1	0	0	0	0	2	0	0	3	3
195	R_2ypjf4v8vVsaukS	FCABF93D-1FF2-E711-81A3-D9EA891E9F4D	0	49	3	Other party/No party	0	0	0	1	0	2	0	0	3	4
196	R_cDdOPTEgLVvxfQ5	314E26CD-97F2-E711-81A3-D9EA891E9F4D	1	79	3	Liberal-National Coalition	1	0	0	0	0	2	0	0	3	3
197	R_290Wxdjcle4kyLV	74B085B9-26E4-E711-81A3-D9EA891E9F4D	0	72	5	Labor	0	1	0	0	0	3	1	1	4	4
198	R_2vjGEQTHZsH1lLO	D613DB14-2DE4-E711-81A3-D9EA891E9F4D	0	51	2	Liberal-National Coalition	1	0	0	0	0	3	1	1	3	3
199	R_1OuT1DWE56Y513z	B061AF02-31E4-E711-81A3-D9EA891E9F4D	1	63	2	Liberal-National Coalition	1	0	0	0	0	3	1	1	4	4
200	R_2akSH5HmwGFh5DD	4675FF76-33E4-E711-81A3-D9EA891E9F4D	0	55	5	Liberal-National Coalition	1	0	0	0	0	3	1	1	4	3
201	R_2TT8A889HjR64KM	695B7316-6AF1-E711-81A3-D9EA891E9F4D	0	32	1	Liberal-National Coalition	1	0	0	0	0	3	1	1	4	4
202	R_1rAr2FuQglfkptW	F4541566-80F1-E711-81A3-D9EA891E9F4D	0	67	1	Labor	0	1	0	0	0	3	1	1	3	3
203	R_33yHzfSonabkDqd	D2A580DE-88F1-E711-81A3-D9EA891E9F4D	0	65	1	Liberal-National Coalition	1	0	0	0	0	3	1	1	4	3
204	R_Zlzf51VPDoCogpP	BBF150F6-94F1-E711-81A3-D9EA891E9F4D	0	73	2	Other party/No party	0	0	0	1	0	3	1	1	4	2
205	R_UovutcuPMS5CCZz	9A31DB12-98F1-E711-81A3-D9EA891E9F4D	1	27	2	Labor	0	1	0	0	0	3	1	1	3	2
206	R_2uPbiwRNGkne6Tf	1E499581-9EF1-E711-81A3-D9EA891E9F4D	0	64	1	Labor	0	1	0	0	0	3	1	1	3	2
207	R_2ZJpxX8CxhRoUVn	9558653E-A1F1-E711-81A3-D9EA891E9F4D	0	55	3	Other party/No party	0	0	0	0	1	3	1	1	3	2
208	R_2TKMtbNrNNIOeHb	D2AB1EC8-A1F1-E711-81A3-D9EA891E9F4D	0	65	1	Labor	0	1	0	0	0	3	1	1	3	2
209	R_6FOcGejvEUdbPrj	0D455F15-BCF1-E711-81A3-D9EA891E9F4D	0	74	1	Labor	0	1	0	0	0	3	1	1	3	2
210	R_2s1nhAEYI0lwkxg	42617644-E3F1-E711-81A3-D9EA891E9F4D	0	57	1	Liberal-National Coalition	1	0	0	0	0	3	1	1	2	2
211	R_1MSpNviXSvSf8Mo	50B47047-F3F1-E711-81A3-D9EA891E9F4D	1	69	1	Labor	0	1	0	0	0	3	1	1	4	2
212	R_3IPDXSPb9ubN5WR	A2DE178E-62F2-E711-81A3-D9EA891E9F4D	0	45	1	Liberal-National Coalition	1	0	0	0	0	3	1	1	4	1
213	R_2c2CRrXlHyr2Jof	7CDD16F5-7FF2-E711-81A3-D9EA891E9F4D	0	25	3	Other party/No party	0	0	0	0	1	3	1	1	3	3
214	R_3k0XFBTXPh3mGEG	FE729CBF-99F2-E711-81A3-D9EA891E9F4D	0	24	3	Labor	0	1	0	0	0	3	1	1	3	3
215	R_3njSOJNHjrlCS5s	5686948A-BFF4-E711-81A3-D9EA891E9F4D	1	28	5	Liberal-National Coalition	1	0	0	0	0	3	1	1	4	4
216	R_3iJPQCBQeCIlPVA	57FAE24C-D1F4-E711-81A3-D9EA891E9F4D	0	43	7	Other party/No party	0	0	0	0	1	3	1	1	3	1
217	R_2zo6wMrIJ2xkk5A	E71C1416-E3F4-E711-81A3-D9EA891E9F4D	0	29	7	Liberal-National Coalition	1	0	0	0	0	3	1	1	4	4
218	R_28S3qM5qYLHgOTU	FED79971-09FB-E711-81A3-D9EA891E9F4D	0	27	7	Liberal-National Coalition	1	0	0	0	0	3	1	1	3	3
219	R_6JOedEwSoJj2ve1	7621FEC0-BA01-E811-81A3-D9EA891E9F4D	0	39	3	Liberal-National Coalition	1	0	0	0	0	3	1	1	3	4
220	R_1Ns1nZEAWqU49EK	6769FFF7-0B02-E811-81A3-D9EA891E9F4D	1	60	3	Liberal-National Coalition	1	0	0	0	0	3	1	1	4	3
221	R_e4l6syNLut9PWSd	7C3E8C7C-5005-E811-81A3-D9EA891E9F4D	0	62	4	Liberal-National Coalition	1	0	0	0	0	3	1	1	3	3
222	R_cxdVL0Yiu7nNKBH	41F2F11C-2AE4-E711-81A3-D9EA891E9F4D	1	53	6	Other party/No party	0	0	0	1	0	3	1	1	4	3
223	R_PtT4bhH939TfioN	FD27045F-2AE4-E711-81A3-D9EA891E9F4D	1	61	4	Labor	0	1	0	0	0	3	1	1	1	1
224	R_10YPsyodiN5i2MR	C322783D-2CE4-E711-81A3-D9EA891E9F4D	0	69	6	Liberal-National Coalition	1	0	0	0	0	3	1	1	4	4
225	R_bJj9Mb0e0G1oe4x	A83758F8-2DE4-E711-81A3-D9EA891E9F4D	0	45	5	Labor	0	1	0	0	0	3	1	1	4	4
226	R_2CwSdeW22mhIGB4	0CCA2C82-2EE4-E711-81A3-D9EA891E9F4D	0	80	7	Liberal-National Coalition	1	0	0	0	0	3	1	1	3	3
227	R_2zjvbCDyGnKeknf	1A31BC47-2FE4-E711-81A3-D9EA891E9F4D	1	47	5	Labor	0	1	0	0	0	3	1	1	4	2
228	R_Dx9qThu0yTdkjCh	F35BE84B-32E4-E711-81A3-D9EA891E9F4D	0	33	2	Liberal-National Coalition	1	0	0	0	0	3	1	1	3	3
229	R_10q5tsKGBX4EZxv	E95BB187-32E4-E711-81A3-D9EA891E9F4D	1	34	7	Labor	0	1	0	0	0	3	1	1	3	3
230	R_Dku4uRvEKV0XGBX	B6D81B60-80F1-E711-81A3-D9EA891E9F4D	1	60	2	Labor	0	1	0	0	0	3	1	1	3	3
231	R_3ir1gOtXNPElkhh	8D80EA5D-86F1-E711-81A3-D9EA891E9F4D	0	63	1	Other party/No party	0	0	0	1	0	3	1	1	2	1
232	R_es59jJ9RHWTj0zf	6E948CFC-8CF1-E711-81A3-D9EA891E9F4D	1	87	2	Liberal-National Coalition	1	0	0	0	0	3	1	1	4	3
233	R_ahgJyM80U3uoWYN	2CEDD757-8EF1-E711-81A3-D9EA891E9F4D	0	39	2	Liberal-National Coalition	1	0	0	0	0	3	1	1	3	4
234	R_2fHAFwJQjuZb6Wa	A0B9C11E-90F1-E711-81A3-D9EA891E9F4D	0	74	1	Labor	0	1	0	0	0	3	1	1	2	2
235	R_1oAntSS31k5SYJy	ED4FF364-93F1-E711-81A3-D9EA891E9F4D	0	20	4	Labor	0	1	0	0	0	3	1	1	3	3
236	R_272RnasbE8PV0hZ	EB09BFBA-98F1-E711-81A3-D9EA891E9F4D	1	50	2	Labor	0	1	0	0	0	3	1	1	4	3
237	R_2c5freGHYbkfjxp	903EED4E-98F1-E711-81A3-D9EA891E9F4D	0	60	1	Other party/No party	0	0	0	0	1	3	1	1	3	3
238	R_3HT7Aks7heUExyG	996E4850-99F1-E711-81A3-D9EA891E9F4D	1	46	2	Labor	0	1	0	0	0	3	1	1	3	3
239	R_2rGyiFv0ZjFQSqK	5A1CAE66-9CF1-E711-81A3-D9EA891E9F4D	1	54	1	Labor	0	1	0	0	0	3	1	1	4	4
240	R_2YA05o9nE6J7f2i	3094A357-9EF1-E711-81A3-D9EA891E9F4D	0	52	2	Other party/No party	0	0	0	0	1	3	1	1	3	3
241	R_22KzxVos3yHVNLN	3B8421BF-9FF1-E711-81A3-D9EA891E9F4D	0	36	2	Other party/No party	0	0	0	0	1	3	1	1	3	2
242	R_1r9vimNEczSGp6u	E6E91743-A0F1-E711-81A3-D9EA891E9F4D	0	70	2	Liberal-National Coalition	1	0	0	0	0	3	1	1	4	4
243	R_bDBdxRzLqBqvi4p	15BD65D5-A2F1-E711-81A3-D9EA891E9F4D	1	54	1	Other party/No party	0	0	0	0	1	3	1	1	4	3
244	R_2dQFqob537EQ4RK	57AE9B78-A4F1-E711-81A3-D9EA891E9F4D	1	50	2	Labor	0	1	0	0	0	3	1	1	1	1
245	R_2Wu08ngsle59XSC	BD572968-A5F1-E711-81A3-D9EA891E9F4D	1	21	5	Other party/No party	0	0	1	0	0	3	1	1	3	3
246	R_1jrHjoBG1p9gO89	C09C22DE-A8F1-E711-81A3-D9EA891E9F4D	1	71	2	Other party/No party	0	0	0	1	0	3	1	1	4	3
247	R_27JumVZrB6jWdtk	8FE3876C-A8F1-E711-81A3-D9EA891E9F4D	1	56	2	Liberal-National Coalition	1	0	0	0	0	3	1	1	3	4
248	R_VKiTTxztw0Z0Z8J	866D99B7-AAF1-E711-81A3-D9EA891E9F4D	1	75	1	Other party/No party	0	0	0	0	1	3	1	1	4	3
249	R_5bRc5dWXc1d5bpv	235DF195-AFF1-E711-81A3-D9EA891E9F4D	1	41	1	Other party/No party	0	0	0	0	1	3	1	1	4	3
250	R_2OOxtBI3YqFykOn	E8AE0D4E-B3F1-E711-81A3-D9EA891E9F4D	0	32	6	Other party/No party	0	0	0	1	0	3	1	1	2	2
251	R_2WuOlSvSJ9qDeMc	9D384F8A-B7F1-E711-81A3-D9EA891E9F4D	1	50	1	Labor	0	1	0	0	0	3	1	1	4	4
252	R_2sU2h3osOu3VtHZ	A37E1BD4-B8F1-E711-81A3-D9EA891E9F4D	1	51	1	Labor	0	1	0	0	0	3	1	1	4	3
253	R_10qGlLgKPwUZIYe	27D976AA-C5F1-E711-81A3-D9EA891E9F4D	1	44	3	Other party/No party	0	0	1	0	0	3	1	1	3	3
254	R_3elCUXJcsZv0IJb	C6C0E6F8-CBF1-E711-81A3-D9EA891E9F4D	1	53	1	Other party/No party	0	0	0	0	1	3	1	1	3	2
255	R_2UWdcss4t9khNJk	2B7BCCCB-BAF1-E711-81A3-D9EA891E9F4D	1	69	1	Other party/No party	0	0	0	1	0	3	1	1	3	3
256	R_Rt1X9sUVZxtDmEx	5F3C4D7E-DAF1-E711-81A3-D9EA891E9F4D	1	67	3	Labor	0	1	0	0	0	3	1	1	3	3
257	R_2P139VWPWnzl3aQ	44E65236-00F2-E711-81A3-D9EA891E9F4D	0	62	1	Other party/No party	0	0	0	1	0	3	1	1	3	3
258	R_3ekH9zV4SdUFOxH	FDEF0C71-16F2-E711-81A3-D9EA891E9F4D	1	62	1	Labor	0	1	0	0	0	3	1	1	3	3
259	R_ue8NIKbS8BFFfTH	18FE95FE-29F2-E711-81A3-D9EA891E9F4D	1	68	1	Other party/No party	0	0	0	0	1	3	1	1	3	3
260	R_1kOmgEYyurUS6uV	7EFE4DD1-71F2-E711-81A3-D9EA891E9F4D	0	48	1	Other party/No party	0	0	0	0	1	3	1	1	3	3
261	R_2vdpmz88xKtuD51	BA1EE2F6-72F2-E711-81A3-D9EA891E9F4D	0	38	1	Other party/No party	0	0	0	1	0	3	1	1	4	3
262	R_3GqBnODUYFFLtvA	CA840519-FFF3-E711-81A3-D9EA891E9F4D	0	48	3	Labor	0	1	0	0	0	3	1	1	3	2
263	R_2EbEg52aOOGphDH	39D6604B-1DF4-E711-81A3-D9EA891E9F4D	0	62	3	Labor	0	1	0	0	0	3	1	1	3	3
264	R_DbOzM4TzcFLMbGV	DF1B56C9-A1F4-E711-81A3-D9EA891E9F4D	0	71	4	Labor	0	1	0	0	0	3	1	1	2	2
265	R_3CO3Lu0uHM6E7Ui	CD893A9D-ACF4-E711-81A3-D9EA891E9F4D	0	80	7	Liberal-National Coalition	1	0	0	0	0	3	1	1	3	2
266	R_339WawZ6Iump0in	F80C5A6E-B1F4-E711-81A3-D9EA891E9F4D	0	74	3	Liberal-National Coalition	1	0	0	0	0	3	1	1	4	3
267	R_b9kWaIlQOb7vbj3	54322364-B6F4-E711-81A3-D9EA891E9F4D	1	35	4	Liberal-National Coalition	1	0	0	0	0	3	1	1	3	3
268	R_1LzmIxGLZdb4YP7	B4D16403-B9F4-E711-81A3-D9EA891E9F4D	1	21	5	Liberal-National Coalition	1	0	0	0	0	3	1	1	4	3
269	R_2qErgIxJ3KuIvvs	322DEA10-BAF4-E711-81A3-D9EA891E9F4D	1	28	5	Labor	0	1	0	0	0	3	1	1	4	3
270	R_3emOih6DD0YbEeI	3C59048C-BCF4-E711-81A3-D9EA891E9F4D	0	42	5	Other party/No party	0	0	0	0	1	3	1	1	3	1
271	R_1LvrEQdOdDUowGk	D30558A5-BDF4-E711-81A3-D9EA891E9F4D	1	71	4	Labor	0	1	0	0	0	3	1	1	4	3
272	R_RlsDi12VmDFel3j	E56CD1BE-BEF4-E711-81A3-D9EA891E9F4D	1	32	4	Labor	0	1	0	0	0	3	1	1	1	1
273	R_RkPiGrIrLT6gLTj	E494097A-C0F4-E711-81A3-D9EA891E9F4D	1	37	5	Other party/No party	0	0	1	0	0	3	1	1	3	3
274	R_PzXUBBGqkmYSgIF	DE63707B-C1F4-E711-81A3-D9EA891E9F4D	1	30	4	Labor	0	1	0	0	0	3	1	1	3	3
275	R_2f1gWfzyRpObuZl	B7CED0AC-C2F4-E711-81A3-D9EA891E9F4D	1	55	3	Other party/No party	0	0	0	0	1	3	1	1	3	3
276	R_1F9Byz0D6alFMQr	C331891E-C3F4-E711-81A3-D9EA891E9F4D	1	32	4	Labor	0	1	0	0	0	3	1	1	3	2
277	R_1cTXLwCp4yuZgJ6	98658AC3-C5F4-E711-81A3-D9EA891E9F4D	1	29	4	Other party/No party	0	0	0	0	1	3	1	1	4	4
278	R_1MPVWDvIi5Zp9qt	F04F1881-CCF4-E711-81A3-D9EA891E9F4D	1	30	5	Other party/No party	0	0	0	0	1	3	1	1	3	2
279	R_096dtmiovdzq837	7CAB696C-CEF4-E711-81A3-D9EA891E9F4D	1	44	7	Other party/No party	0	0	1	0	0	3	1	1	2	1
280	R_1oAX14Eh5VhhthK	247E5C8D-D0F4-E711-81A3-D9EA891E9F4D	0	28	5	Other party/No party	0	0	0	0	1	3	1	1	4	2
281	R_1JKI0odOX947yzC	2B2AA253-D9F4-E711-81A3-D9EA891E9F4D	1	35	3	Liberal-National Coalition	1	0	0	0	0	3	1	1	4	3
282	R_3ef4advvTETnrk7	F17230A3-E5F4-E711-81A3-D9EA891E9F4D	0	30	7	Liberal-National Coalition	1	0	0	0	0	3	1	1	3	2
283	R_DtSkXndnsQf6c5X	6368FFB8-E7F4-E711-81A3-D9EA891E9F4D	0	40	5	Liberal-National Coalition	1	0	0	0	0	3	1	1	4	4
284	R_3JC4BnA8rg5JCAG	116C5DE0-F7F4-E711-81A3-D9EA891E9F4D	1	21	5	Other party/No party	0	0	1	0	0	3	1	1	3	3
285	R_3NxLMrgN9YRnP2Q	B5CD22CA-11F5-E711-81A3-D9EA891E9F4D	1	33	3	Other party/No party	0	0	1	0	0	3	1	1	4	4
286	R_2YRhzxNB8EM74nf	AFFFD8F3-16F5-E711-81A3-D9EA891E9F4D	0	37	5	Liberal-National Coalition	1	0	0	0	0	3	1	1	4	3
287	R_2Ylglup7IvfkyOH	1B7EFB09-1EF5-E711-81A3-D9EA891E9F4D	0	35	4	Liberal-National Coalition	1	0	0	0	0	3	1	1	3	3
288	R_2rDERmGARJ8Cxm8	5E3682EA-22F5-E711-81A3-D9EA891E9F4D	1	40	7	Liberal-National Coalition	1	0	0	0	0	3	1	1	3	2
289	R_Y5oR5UIdgtSdmpz	20331C9E-99F6-E711-81A3-D9EA891E9F4D	0	23	6	Liberal-National Coalition	1	0	0	0	0	3	1	1	3	3
290	R_3OeuiMu3eHRZPjA	CC17C024-FEFA-E711-81A3-D9EA891E9F4D	0	25	4	Liberal-National Coalition	1	0	0	0	0	3	1	1	3	3
291	R_3huRToLmPaGkZLT	4AE70A72-38FE-E711-81A3-D9EA891E9F4D	0	30	3	Liberal-National Coalition	1	0	0	0	0	3	1	1	4	4
292	R_2QDtd7saLks4iHo	57590968-4A05-E811-81A3-D9EA891E9F4D	0	49	4	Liberal-National Coalition	1	0	0	0	0	3	1	1	3	3
293	R_333k04AYwgv9q1L	182E8C02-28E4-E711-81A3-D9EA891E9F4D	0	46	2	Liberal-National Coalition	1	0	0	0	0	4	0	1	4	4
294	R_3MbTg1h7DIRzU3k	F3226F06-2BE4-E711-81A3-D9EA891E9F4D	1	18	5	Liberal-National Coalition	1	0	0	0	0	4	0	1	4	3
295	R_3fIB2U0TLj4upi9	159AC83E-2DE4-E711-81A3-D9EA891E9F4D	1	60	4	Liberal-National Coalition	1	0	0	0	0	4	0	1	4	4
296	R_3lEsLzE6tMqKtVd	15EECB50-2DE4-E711-81A3-D9EA891E9F4D	0	31	5	Liberal-National Coalition	1	0	0	0	0	4	0	1	3	3
297	R_23UFR14QP6LQl0z	4CFEDAF9-2EE4-E711-81A3-D9EA891E9F4D	1	40	5	Other party/No party	0	0	0	0	1	4	0	1	3	3
298	R_1rdWoRStwHTNhvP	56CFDBFF-2EE4-E711-81A3-D9EA891E9F4D	1	40	4	Liberal-National Coalition	1	0	0	0	0	4	0	1	4	4
299	R_4TmeFqxqalqmOs1	D45AE28A-30E4-E711-81A3-D9EA891E9F4D	0	65	4	Other party/No party	0	0	0	0	1	4	0	1	4	4
300	R_1n0BnXi6nFiBqYC	489F0522-32E4-E711-81A3-D9EA891E9F4D	1	59	5	Labor	0	1	0	0	0	4	0	1	4	4
301	R_1DJaICgQfioXMYK	E4D7531D-33E4-E711-81A3-D9EA891E9F4D	0	41	5	Other party/No party	0	0	0	0	1	4	0	1	4	4
302	R_24xeJvcLJEqw2Pu	F9E11559-33E4-E711-81A3-D9EA891E9F4D	0	70	2	Liberal-National Coalition	1	0	0	0	0	4	0	1	4	3
303	R_ODpRFhwFGmUoQeJ	8AD62C31-70F1-E711-81A3-D9EA891E9F4D	0	41	1	Other party/No party	0	0	0	0	1	4	0	1	4	4
304	R_1QE4tF90uERy6ag	80942BCC-7CF1-E711-81A3-D9EA891E9F4D	0	75	2	Labor	0	1	0	0	0	4	0	1	4	4
305	R_1QLvx5YWQmNmETs	0BEDFB19-81F1-E711-81A3-D9EA891E9F4D	1	46	2	Liberal-National Coalition	1	0	0	0	0	4	0	1	3	3
306	R_DOi1xrxg4SQDmUN	6E25F163-86F1-E711-81A3-D9EA891E9F4D	1	59	2	Labor	0	1	0	0	0	4	0	1	3	3
307	R_2AEBjpgQPsNjMmc	6B756CFC-88F1-E711-81A3-D9EA891E9F4D	0	47	1	Liberal-National Coalition	1	0	0	0	0	4	0	1	4	3
308	R_tXMCyByxaWp7Cjn	69A6FC2A-8CF1-E711-81A3-D9EA891E9F4D	0	48	2	Labor	0	1	0	0	0	4	0	1	3	2
309	R_3qyBW89pF5Gf1Tg	F14715DA-8DF1-E711-81A3-D9EA891E9F4D	1	68	2	Labor	0	1	0	0	0	4	0	1	4	3
310	R_3NWGyIeOXjR2Y0e	89237EE1-8EF1-E711-81A3-D9EA891E9F4D	0	69	1	Labor	0	1	0	0	0	4	0	1	4	4
311	R_3QQxoRBXRz4jOLW	B306D2F1-91F1-E711-81A3-D9EA891E9F4D	0	54	2	Other party/No party	0	0	0	0	1	4	0	1	4	4
312	R_3qjMxRA0qfzKvz6	CDDC0692-95F1-E711-81A3-D9EA891E9F4D	1	54	1	Labor	0	1	0	0	0	4	0	1	4	3
313	R_26lRU0WvpzgoZWU	BA568851-96F1-E711-81A3-D9EA891E9F4D	1	54	2	Liberal-National Coalition	1	0	0	0	0	4	0	1	3	3
314	R_1IXy61t7dye4z0Z	7A50E20C-98F1-E711-81A3-D9EA891E9F4D	1	64	2	Liberal-National Coalition	1	0	0	0	0	4	0	1	3	3
315	R_2fwdUsAiDsNyKfB	61E6A0DE-98F1-E711-81A3-D9EA891E9F4D	1	66	2	Labor	0	1	0	0	0	4	0	1	3	3
316	R_1nMCDuJSXvAkbsy	46FA0F1C-9AF1-E711-81A3-D9EA891E9F4D	1	57	3	Other party/No party	0	0	0	0	1	4	0	1	4	3
317	R_10ID9pyJZu0MQkz	EB7C2EA7-9BF1-E711-81A3-D9EA891E9F4D	0	79	2	Liberal-National Coalition	1	0	0	0	0	4	0	1	3	4
318	R_xFsLPOS64oj0Z9f	29E32992-9DF1-E711-81A3-D9EA891E9F4D	1	61	1	Labor	0	1	0	0	0	4	0	1	4	4
319	R_3KBzoCie8hYO7hX	38BE8AFF-9EF1-E711-81A3-D9EA891E9F4D	1	61	2	Other party/No party	0	0	0	0	1	4	0	1	3	4
320	R_3fTMjgzL212HsBZ	8019120D-A0F1-E711-81A3-D9EA891E9F4D	1	55	1	Liberal-National Coalition	1	0	0	0	0	4	0	1	4	4
321	R_XKVNZ3SSCQ1H8PL	A31E7C14-A1F1-E711-81A3-D9EA891E9F4D	1	20	2	Other party/No party	0	0	0	0	1	4	0	1	3	2
322	R_2usNXAWl2fMovyY	A10865DB-A2F1-E711-81A3-D9EA891E9F4D	0	21	2	Labor	0	1	0	0	0	4	0	1	4	3
323	R_12sYgJvdJKX4yrB	2FE2F206-A4F1-E711-81A3-D9EA891E9F4D	1	71	1	Other party/No party	0	0	0	0	1	4	0	1	4	4
324	R_dmac7ht4AW3g9bz	B4D90E8C-A5F1-E711-81A3-D9EA891E9F4D	1	46	2	Other party/No party	0	0	0	0	1	4	0	1	4	4
325	R_6XYr6lh2dsO5BS1	2B46452C-A5F1-E711-81A3-D9EA891E9F4D	1	67	2	Labor	0	1	0	0	0	4	0	1	4	3
326	R_1rIJ3i21dNdJIvO	6CC77CBA-A4F1-E711-81A3-D9EA891E9F4D	1	44	2	Labor	0	1	0	0	0	4	0	1	4	3
327	R_3EMFEzX2DcC4a2D	BA3C9C4E-A8F1-E711-81A3-D9EA891E9F4D	0	40	2	Labor	0	1	0	0	0	4	0	1	4	4
328	R_33eTFhEzuLl1Co8	79653447-ABF1-E711-81A3-D9EA891E9F4D	0	66	1	Labor	0	1	0	0	0	4	0	1	3	2
329	R_2mLhuJF9Y6bUi9X	AC793CFD-B0F1-E711-81A3-D9EA891E9F4D	1	47	1	Other party/No party	0	0	0	1	0	4	0	1	4	4
330	R_2uxr7yvfmltkFo5	0947E8F8-B5F1-E711-81A3-D9EA891E9F4D	1	47	1	Other party/No party	0	0	0	1	0	4	0	1	4	4
331	R_2czllnjyfhfIhVP	7875CD29-BAF1-E711-81A3-D9EA891E9F4D	0	59	1	Labor	0	1	0	0	0	4	0	1	4	4
332	R_81vVZ2KFkCnrQ0V	4CCE5542-B7F1-E711-81A3-D9EA891E9F4D	0	15	1	Liberal-National Coalition	1	0	0	0	0	4	0	1	3	3
333	R_2Bwy1uYl7wRYcn3	D962C9BD-C3F1-E711-81A3-D9EA891E9F4D	1	84	1	Labor	0	1	0	0	0	4	0	1	4	4
334	R_1plB1l5ktDBmvFI	6C5353D2-C4F1-E711-81A3-D9EA891E9F4D	0	18	1	Other party/No party	0	0	1	0	0	4	0	1	3	4
335	R_1P2lAw1sPoRH8Im	68BAF037-D0F1-E711-81A3-D9EA891E9F4D	1	64	1	Other party/No party	0	0	0	0	1	4	0	1	4	4
336	R_3PTcD9cyXCVQTkY	C6594FA9-D2F1-E711-81A3-D9EA891E9F4D	1	49	1	Liberal-National Coalition	1	0	0	0	0	4	0	1	4	1
337	R_3PQXoWUXlOSa2VM	0B4EDF8F-E0F1-E711-81A3-D9EA891E9F4D	1	21	1	Labor	0	1	0	0	0	4	0	1	4	3
338	R_1Do05xXJKUv5hXT	697FA71F-E8F1-E711-81A3-D9EA891E9F4D	0	72	1	Labor	0	1	0	0	0	4	0	1	4	4
339	R_3M6yETNGLisNdJT	AB4716AB-FDF1-E711-81A3-D9EA891E9F4D	1	69	1	Labor	0	1	0	0	0	4	0	1	4	4
340	R_bpSDFrnaR63ifkJ	479B0A93-0BF2-E711-81A3-D9EA891E9F4D	0	69	1	Liberal-National Coalition	1	0	0	0	0	4	0	1	3	3
341	R_3CWpuQxHsqNvGdX	D5B4768C-1AF2-E711-81A3-D9EA891E9F4D	0	34	1	Other party/No party	0	0	0	0	1	4	0	1	3	2
342	R_29p1cdGtMyJq0Sx	CC9C70D9-25F2-E711-81A3-D9EA891E9F4D	0	39	1	Liberal-National Coalition	1	0	0	0	0	4	0	1	3	4
343	R_2xPK2PKIYwDOlOc	0635EADC-32F2-E711-81A3-D9EA891E9F4D	0	52	3	Labor	0	1	0	0	0	4	0	1	4	3
344	R_1j6DkHd741sYZNg	9A0F266A-62F2-E711-81A3-D9EA891E9F4D	1	70	1	Labor	0	1	0	0	0	4	0	1	4	4
345	R_1g8xmHNH2dUoDU8	0CDF2A78-75F2-E711-81A3-D9EA891E9F4D	1	49	1	Labor	0	1	0	0	0	4	0	1	3	3
346	R_3ElN5A0H0ROiSWo	269402F6-A4F2-E711-81A3-D9EA891E9F4D	0	58	6	Labor	0	1	0	0	0	4	0	1	4	4
347	R_1flLiJq2CZPNbaH	7B871634-62F3-E711-81A3-D9EA891E9F4D	0	64	4	Labor	0	1	0	0	0	4	0	1	4	4
348	R_wSQPWHVacADwLzX	B4AB10FA-1BF4-E711-81A3-D9EA891E9F4D	0	21	3	Other party/No party	0	0	0	0	1	4	0	1	4	4
349	R_Xk6tDVZajSgNKKd	1FEB4FCE-ADF4-E711-81A3-D9EA891E9F4D	1	29	5	Other party/No party	0	0	1	0	0	4	0	1	3	4
350	R_2R9P7tD7zQ0Cwi0	EA73932F-B3F4-E711-81A3-D9EA891E9F4D	1	24	7	Other party/No party	0	0	0	0	1	4	0	1	4	3
351	R_vv2yQ8XFwGnTxbX	6481DCCB-B7F4-E711-81A3-D9EA891E9F4D	1	44	4	Labor	0	1	0	0	0	4	0	1	4	4
352	R_2tfyyA1lOGI3g9a	DF615215-B9F4-E711-81A3-D9EA891E9F4D	0	27	6	Other party/No party	0	0	0	0	1	4	0	1	3	2
353	R_2zV164iYUeucGBe	64008757-BDF4-E711-81A3-D9EA891E9F4D	1	33	4	Other party/No party	0	0	1	0	0	4	0	1	4	4
354	R_1EZQifL4hk1DAsh	26163F1A-C0F4-E711-81A3-D9EA891E9F4D	1	30	5	Liberal-National Coalition	1	0	0	0	0	4	0	1	4	4
355	R_2dHiezAWt0p9uvR	0AEE4205-C2F4-E711-81A3-D9EA891E9F4D	1	32	7	Liberal-National Coalition	1	0	0	0	0	4	0	1	3	3
356	R_1mJCmEvhLcZjRO0	264CEA70-C2F4-E711-81A3-D9EA891E9F4D	0	29	4	Labor	0	1	0	0	0	4	0	1	3	3
357	R_10IyGl6d6x9JRAY	49576C9B-CAF4-E711-81A3-D9EA891E9F4D	1	43	7	Other party/No party	0	0	1	0	0	4	0	1	4	3
358	R_1PRdjc4X5JHwliu	2AA6FD38-CCF4-E711-81A3-D9EA891E9F4D	1	22	5	Other party/No party	0	0	1	0	0	4	0	1	4	4
359	R_Xz8a7h4HpRSRL7r	7CAA99C7-CFF4-E711-81A3-D9EA891E9F4D	1	42	5	Other party/No party	0	0	1	0	0	4	0	1	4	3
360	R_1I5C7S2zWNqtqPz	ACFE0E17-D1F4-E711-81A3-D9EA891E9F4D	1	32	5	Other party/No party	0	0	0	0	1	4	0	1	4	3
361	R_25BMwR6ya0AOxRZ	0572F7D6-D5F4-E711-81A3-D9EA891E9F4D	1	41	5	Other party/No party	0	0	1	0	0	4	0	1	2	2
362	R_2CxLRbSssuUtidu	222105C7-DAF4-E711-81A3-D9EA891E9F4D	1	33	4	Other party/No party	0	0	1	0	0	4	0	1	3	3
363	R_1K9jdsqW8qp8k2l	035318E1-DFF4-E711-81A3-D9EA891E9F4D	0	30	5	Liberal-National Coalition	1	0	0	0	0	4	0	1	4	4
364	R_3LaIxRoRqJOOlaw	2A431B03-ECF4-E711-81A3-D9EA891E9F4D	0	32	5	Other party/No party	0	0	1	0	0	4	0	1	4	4
365	R_07zae4pUd18YHgl	A8442443-02F5-E711-81A3-D9EA891E9F4D	1	34	3	Liberal-National Coalition	1	0	0	0	0	4	0	1	4	4
366	R_3R2yxr3f8V9UNh8	BAA38BAB-14F5-E711-81A3-D9EA891E9F4D	0	25	4	Liberal-National Coalition	1	0	0	0	0	4	0	1	4	3
367	R_2dAPE6JUmbcIjcj	E7723F58-1AF5-E711-81A3-D9EA891E9F4D	1	27	3	Liberal-National Coalition	1	0	0	0	0	4	0	1	3	3
368	R_tDoTe3afiSsUH1T	773682EA-22F5-E711-81A3-D9EA891E9F4D	1	44	3	Other party/No party	0	0	1	0	0	4	0	1	4	4
369	R_aYwla0PkCKBMQoN	A6D8E320-24F7-E711-81A3-D9EA891E9F4D	0	23	7	Liberal-National Coalition	1	0	0	0	0	4	0	1	4	4
370	R_3JFrCC4oa6Yf0m4	511CC048-FEFA-E711-81A3-D9EA891E9F4D	0	36	7	Liberal-National Coalition	1	0	0	0	0	4	0	1	4	4
371	R_3MlqxOiJEqJFs1I	7F20E447-0DFB-E711-81A3-D9EA891E9F4D	1	34	7	Liberal-National Coalition	1	0	0	0	0	4	0	1	3	4
372	R_3rNxtFEehmj7JIV	506A0E51-28FB-E711-81A3-D9EA891E9F4D	0	35	7	Liberal-National Coalition	1	0	0	0	0	4	0	1	4	4
373	R_1dGBJlGfncKUCnc	2BBF80A4-9D00-E811-81A3-D9EA891E9F4D	1	47	3	Liberal-National Coalition	1	0	0	0	0	4	0	1	3	3
374	R_2OTkC3WUOR7CbO0	D69C81C8-6D02-E811-81A3-D9EA891E9F4D	1	60	3	Liberal-National Coalition	1	0	0	0	0	4	0	1	4	3
375	R_3hAN2WW9tfuISMt	B053821B-4B05-E811-81A3-D9EA891E9F4D	0	61	2	Liberal-National Coalition	1	0	0	0	0	4	0	1	4	4
376	R_ZeluhKyycR4h7Oh	04B85CA5-4B05-E811-81A3-D9EA891E9F4D	1	18	2	Liberal-National Coalition	1	0	0	0	0	4	0	1	4	4
377	R_21mjQgu0SHFxfOC	CB735B36-5105-E811-81A3-D9EA891E9F4D	0	57	2	Liberal-National Coalition	1	0	0	0	0	4	0	1	4	4
378	R_1n6Jk1lFSMtDrhc	00597EF0-5D05-E811-81A3-D9EA891E9F4D	1	53	4	Liberal-National Coalition	1	0	0	0	0	4	0	1	3	3
379	R_2YyqbpXA9i0Oo1V	80F7D88F-7405-E811-81A3-D9EA891E9F4D	1	50	4	Liberal-National Coalition	1	0	0	0	0	4	0	1	4	4
380	R_2cdApU3T7jrxdCd	1154A06A-7605-E811-81A3-D9EA891E9F4D	0	28	7	Liberal-National Coalition	1	0	0	0	0	4	0	1	4	3
381	R_2az8Meoh7zASzT6	A6D40447-2AE4-E711-81A3-D9EA891E9F4D	1	57	4	Liberal-National Coalition	1	0	0	0	0	4	0	1	4	4
382	R_2RPwYhImFTwXs2O	C3F8FBEB-A9F1-E711-81A3-D9EA891E9F4D	0	75	2	Liberal-National Coalition	1	0	0	0	0	4	0	1	4	3
383	R_3KKSZifjim1trTX	314B44AE-CAF1-E711-81A3-D9EA891E9F4D	1	20	3	Other party/No party	0	0	0	0	1	4	0	1	4	3
384	R_2E6Qwj9s91p4nGa	7CFB5FCB-E7F1-E711-81A3-D9EA891E9F4D	1	54	1	Liberal-National Coalition	1	0	0	0	0	4	0	1	4	3
385	R_1ewMLEvgLexiqIu	06D30FF7-B3F2-E711-81A3-D9EA891E9F4D	1	20	5	Liberal-National Coalition	1	0	0	0	0	4	0	1	4	3
386	R_12eQqHLdK8qJbE6	A31C1226-BCF4-E711-81A3-D9EA891E9F4D	0	30	7	Labor	0	1	0	0	0	4	0	1	4	4
387	R_33jP0kFsF2DCbzb	7476963C-BFF4-E711-81A3-D9EA891E9F4D	1	32	5	Labor	0	1	0	0	0	4	0	1	3	3
388	R_1OxIQQqLkscOfzQ	5033619E-C4F4-E711-81A3-D9EA891E9F4D	1	41	3	Liberal-National Coalition	1	0	0	0	0	4	0	1	3	3
389	R_TcuWp8YWpkfnqsV	10FE628F-6705-E811-81A3-D9EA891E9F4D	1	46	5	Liberal-National Coalition	1	0	0	0	0	4	0	1	4	4
